# Supplementary material for: Compliance of systematic reviews in veterinary journals with Preferred Reporting Items for Systematic Reviews and Meta-Analysis (PRISMA) literature search reporting guidelines
Source: J Med Libr Assoc. 2017 Jul 1;105(3):233–9. doi: 10.5195/jmla.2017.246 (PMC5490700; doi:10.5195/jmla.2017.246)
Supplement: Appendix [file jmla-17-233-s001.xlsx]

## Sheet: FINAL Meta_analysis in Vet Jour
Compliance of systematic reviews in veterinary journals with Preferred Reporting Items for Systematic Reviews and Meta-Analysis (PRISMA) literature search reporting guidelines
Lorraine C. Toews, MLIS
APPENDIX
Final sample of seventy-five systematic reviews
Title	Authors	Journal citation	EntrezuID	Databases	Line by line elec-strategy	Grey literature	Searcher credentials	Contributions to the search process	Subject category (from Ugaz et al. 2010)
C-reactive protein: quantitative marker of surgical trauma and post-surgical complications in dogs: a systematic review.	Christensen MB, Eriksen T, Kjelgaard-Hansen M.	Acta Vet Scand. 2015 Oct 20;57:71. DOI: 10.1186/s13028-015-0164-5.	26483038	Agris, CAB Abs, PubMed, Web of Science	Not reported	Not reported	Not reported	Not reported	Internal Medicine
Lysine supplementation is not effective for the prevention or treatment of feline herpesvirus 1 infection in cats: a systematic review.	Bol S, Bunnik EM.	BMC Vet Res. 2015 Nov 16;11:284. DOI: 10.1186/s12917-015-0594-3.	26573523	PubMed	Terms listed. No line by line. First set of search terms listed but fields searched not reported. Second set of search terms listed and reported that title field was searched.	Not reported	Author	Designed search methodology. "conducted the search"	Research
Veterinary homeopathy: systematic review of medical conditions studied by randomised trials controlled by other than placebo.	Mathie RT, Clausen J.	BMC Vet Res. 2015 Sep 15;11:236. DOI: 10.1186/s12917-015-0542-2.	26371366	AMED, CAB Abs, CENTRAL, CINAHL, Embase, HomVetCR, LILACS, PubMed, Science Citation Index, Scopus	Not reported	Not reported	Not reported	Not reported	Research
Platelet-rich plasma in orthopedic therapy: a comparative systematic review of clinical and experimental data in equine and human musculoskeletal lesions.	Brossi PM, Moreira JJ, Machado TS, Baccarin RY.	BMC Vet Res. 2015 Apr 22;11:98. DOI: 10.1186/s12917-015-0403-z.	25896610	Bireme, EMBASE, MEDLINE, PubMed, Google Scholar	Terms listed. No line by line. Fields searched not reported	Not reported	Author	Designed search methodology.	Research
Treatment in canine epilepsy--a systematic review.	Charalambous M, Brodbelt D, Volk HA.	BMC Vet Res. 2014 Oct 22;10:257. DOI: 10.1186/s12917-014-0257-9.	25338624	CAB Abs, PubMed	Terms listed. No line by line. Fields searched not reported	European Society & College of Veterinary Neurology, American College of Veterinary Internal Medicine, other proceedings from reference lists	Author	Designed search methodology.	Research
Multiparametric and semiquantitative scoring systems for the evaluation of mouse model histopathology--a systematic review.	Klopfleisch R.	BMC Vet Res. 2013 Jun 21;9:123. DOI: 10.1186/1746-6148-9-123.	23800279	PubMed	Terms listed. No line by line. Fields searched not reported	Not reported	Author	Designed search methodology.	Research
Methods used to estimate the size of the owned cat and dog population: a systematic review.	Downes MJ, Dean RS, Stavisky JH, Adams VJ, Grindlay DJ, Brennan ML.	BMC Vet Res. 2013 Jun 19;9:121. DOI: 10.1186/1746-6148-9-121.	23777563	BIOSIS, CAB Abstracts, EMBASE, MEDLINE, PubMed, Web of Science, Zoological Record	Complete line by line electronic strategies for all databases in Suppl Data file	Google to find non-peer reviewed literature	Author (MD) & Douglas Grindley (information specialist) designed search methods	Designed search methodology.	Research
Biosecurity measures for backyard poultry in developing countries: a systematic review.	Conan A, Goutard FL, Sorn S, Vong S.	BMC Vet Res. 2012 Dec 7;8:240. DOI: 10.1186/1746-6148-8-240.	23216706	Google, PubMed	Terms listed. No line by line. Fields searched not reported	Unpublished documents from FAO Animal Production & Health Division	Author	Designed search methodology.	Research
Prognostic factors in canine appendicular osteosarcoma - a meta-analysis.	Boerman I, Selvarajah GT, Nielen M, Kirpensteijn J.	BMC Vet Res. 2012 May 15;8:56. DOI: 10.1186/1746-6148-8-56.	22587466	Google Scholar, PubMed	Terms listed. No line by line. Fields searched not reported	Not reported	Author	Designed search methodology.	Research
A systematic review of risk factors associated with the introduction of Mycobacterium avium spp. paratuberculosis (MAP) into dairy herds.	Rangel SJ, Pare J, Dore E, Arango JC, Cote G, Buczinski S, Labrecque O, Fairbrother JH, Roy JP, Wellemans V, Fecteau G.	Can Vet J. 2015 Feb;56(2):169-77. Review.	25694667	CAB Abs (OVID), EMBASE (OVID), MEDLINE (OVID), PubMed, Web of Science	Terms listed. No line by line. Fields searched not reported	Not reported	Not reported	Not reported	Internal Medicine
A systematic review of the efficacy of interventions for dynamic intermittent dorsal displacement of the soft palate.	Allen KJ, Christley RM, Birchall MA, Franklin SH.	Equine Vet J. 2012 May;44(3):259-66. DOI: 10.1111/j.2042-3306.2011.00385.x. Epub 2011 Aug 26. Review.	21880063	CAB abstracts, EMBASE, MEDLINE, PubMed, ISI Web of Science	Terms listed. No line by line. Fields searched not reported	IVIS for conference proceedings	Not reported	Not reported	Equine Medicine
A systematic review and meta-analysis of the efficacy of furosemide for exercise-induced pulmonary haemorrhage in Thoroughbred and Standardbred racehorses.	Sullivan SL, Whittem T, Morley PS, Hinchcliff KW.	Equine Vet J. 2015 May;47(3):341-9. DOI: 10.1111/evj.12373. Epub 2015 Feb 2. Review.	25291214	CAB Abstracts, Discovery, PubMed, Science Direct, Wiley Interscience	Terms listed. No line by line. Searched "all fields for each category".	Not reported	Author	Designed search methodology.	Equine Medicine
Systematic review of surgical treatments for cranial cruciate ligament disease in dogs.	Bergh MS, Sullivan C, Ferrell CL, Troy J, Budsberg SC.	J Am Anim Hosp Assoc. 2014 Sep-Oct;50(5):315-21. DOI: 10.5326/JAAHA-MS-6356. Epub 2014 Jul 15. Review.	25028440	CAB Abstracts, Google, Google Scholar, MEDLINE, PubMed, Veterinary Information Network, lengthy list individual vet journals	Terms listed. No line by line. Fields searched not reported	Not reported	Not reported	Not reported	Small Animal Medicine
Onset of diarrhea and pyrexia and time to detection of Salmonella enterica subsp enterica in feces in experimental studies of cattle, horses, goats, and sheep after infection per os.	Aceto H, Miller SA, Smith G.	J Am Vet Med Assoc. 2011 May 15;238(10):1333-9. DOI: 10.2460/javma.238.10.1333.	21568780	Agricola (OVID), BIOSIS, CAB Abs (OVID), MEDLINE (OVID), PubMed	Terms listed. No line by line. Fields searched not reported	Theses	Not reported	Not reported	Internal Medicine
A systematic review of the safety of potassium bromide in dogs.	Baird-Heinz HE, Van Schoick AL, Pelsor FR, Ranivand L, Hungerford LL.	J Am Vet Med Assoc. 2012 Mar 15;240(6):705-15. DOI: 10.2460/javma.240.6.705. Review.	22380809	PubMed	Terms listed. No line by line. Fields searched not reported	Not reported	Not reported	Not reported	Internal Medicine
Meta-analysis of the effects of sometribove zinc suspension on the production and health of lactating dairy cows.	St-Pierre NR, Milliken GA, Bauman DE, Collier RJ, Hogan JS, Shearer JK, Smith KL, Thatcher WW.	J Am Vet Med Assoc. 2014 Sep 1;245(5):550-64. DOI: 10.2460/javma.245.5.550. Review.	25148097	Agricola, CAB Direct, PubMed, Web of Science	Terms listed. No line by line. Fields searched not reported	Not reported	Not reported	Not reported	Internal Medicine
Systematic review and meta-analysis of the effectiveness of commercially available vaccines against bovine herpesvirus, bovine viral diarrhea virus, bovine respiratory syncytial virus, and parainfluenza type 3 virus for mitigation of bovine respiratory disease complex in cattle.	Theurer ME, Larson RL, White BJ.	J Am Vet Med Assoc. 2015 Jan 1;246(1):126-42. DOI: 10.2460/javma.246.1.126.	25517335	Agricola, CAB Abs, PubMed	Terms listed. No line by line. Fields searched not reported	Not reported	Not reported	Not reported	Internal Medicine
A systematic review of the effects of euthanasia and occupational stress in personnel working with animals in animal shelters, veterinary clinics, and biomedical research facilities.	Scotney RL, McLaughlin D, Keates HL.	J Am Vet Med Assoc. 2015 Nov 15;247(10):1121-30. DOI: 10.2460/javma.247.10.1121.	26517615	Google Scholar, Proquest Research Library, Proquest Soc Sci Journals, PsycARTICLES, PsycINFO, PubMed, ScienceDirect, Scopus, Web of Science	Terms listed. No line by line. Fields searched not reported	Not reported	Not reported	Not reported	Internal Medicine
Ross River Virus Disease Activity Associated With Naturally Occurring Nontidal Flood Events in Australia: A Systematic Review.	Tall JA, Gatton ML, Tong S.	J Med Entomol. 2014 Nov 1;51(6):1097-108. DOI: 10.1603/ME14007. Epub 2014 Nov 1.	26309294	Biological Abstracts, CINAHL, Current Contents, JSTOR, MEDLINE (Web of Knowledge), Pubmed, ScienceDirect and E-Journals. Citation lists of relevant articles identified in the literature search	Terms listed. No line by line. Fields searched not reported	Google Scholar used to find grey literature	Not reported	Not reported	Parasitology
The effect of neutering on the risk of mammary tumours in dogs--a systematic review.	Beauvais W, Cardwell JM, Brodbelt DC.	J Small Anim Pract. 2012 Jun;53(6):314-22. DOI: 10.1111/j.1748-5827.2011.01220.x. Review.	22647210	CAB Direct, PubMed, Web of Knowledge	Terms listed. No line by line. Fields searched not reported	Not reported	Affiliated	Assisted, but role not specified.	Small Animal Medicine
The effect of neutering on the risk of urinary incontinence in bitches - a systematic review.	Beauvais W, Cardwell JM, Brodbelt DC.	J Small Anim Pract. 2012 Apr;53(4):198-204. DOI: 10.1111/j.1748-5827.2011.01176.x. Epub 2012 Feb 21. Review.	22353203	CAB Direct, PubMed	Terms listed. No line by line. Fields searched not reported	Not reported	Affiliated	Assisted, but role not specified.	Small Animal Medicine
Systematic review of efficacy of nutraceuticals to alleviate clinical signs of osteoarthritis.	Vandeweerd JM, Coisnon C, Clegg P, Cambier C, Pierson A, Hontoir F, Saegerman C, Gustin P, Buczinski S.	J Vet Intern Med. 2012 May-Jun;26(3):448-56. DOI: 10.1111/j.1939-1676.2012.00901.x. Epub 2012 Mar 9. Review.	22404506	CAB Abs, Google Scholar, MEDLINE	Terms listed. No line by line. Fields searched not reported	Not reported	Author	Designed search methodology.	Internal Medicine
Risk factors associated with transmission of Mycobacterium avium subsp. paratuberculosis to calves within dairy herd: a systematic review.	Dore E, Pare J, Cote G, Buczinski S, Labrecque O, Roy JP, Fecteau G.	J Vet Intern Med. 2012 Jan-Feb;26(1):32-45. DOI: 10.1111/j.1939-1676.2011.00854.x. Epub 2011 Dec 23. Review.	22211394	CAB Abs, PubMed	Line by line MeSH for PubMed. Terms listed for CAB Abstracts but fields searched not reported.	Not reported	Not reported	Not reported	Internal Medicine
Arsenic toxicosis in cattle: meta-analysis of 156 cases.	Bertin FR, Baseler LJ, Wilson CR, Kritchevsky JE, Taylor SD.	J Vet Intern Med. 2013 Jul-Aug;27(4):977-81. DOI: 10.1111/jvim.12124. Epub 2013 Jun 12. Review.	23758199	Google Scholar, PubMed	Terms listed. No line by line. Fields searched not reported	Not reported	Not reported	Not reported	Internal Medicine
Systematic review of nonsteroidal anti-inflammatory drug-induced adverse effects in dogs.	Monteiro-Steagall BP, Steagall PV, Lascelles BD.	J Vet Intern Med. 2013 Sep-Oct;27(5):1011-9. DOI: 10.1111/jvim.12127. Epub 2013 Jun 19. Review. Erratum in: J Vet Intern Med. 2014 Mar-Apr;28(2):745.	23782347	CAB Abs, Google Scholar, PubMed	Terms listed. No line by line. Fields searched not reported	Not reported	Not reported	Not reported	Internal Medicine
Systematic review of evidence relating to the treatment of immune-mediated hemolytic anemia in dogs.	Swann JW, Skelly BJ.	J Vet Intern Med. 2013 Jan-Feb;27(1):1-9. DOI: 10.1111/jvim.12028. Epub 2012 Dec 28. Review.	23279007	CAB Abs, MEDLINE, Web of Science	Terms listed. No line by line. Fields searched not reported	Not reported	Not reported	Not reported	Internal Medicine
Systematic review of brain tumor treatment in dogs.	Hu H, Barker A, Harcourt-Brown T, Jeffery N.	J Vet Intern Med. 2015 Nov-Dec;29(6):1456-63. DOI: 10.1111/jvim.13617. Epub 2015 Sep 16. Review.	26375164	PubMed	Terms listed. No line by line. Fields searched not reported	Not reported	Not reported	Not reported	Internal Medicine
Exercise induced pulmonary hemorrhage in horses: American College of Veterinary Internal Medicine consensus statement.	Hinchcliff KW, Couetil LL, Knight PK, Morley PS, Robinson NE, Sweeney CR, van Erck E.	J Vet Intern Med. 2015 May-Jun;29(3):743-58. DOI: 10.1111/jvim.12593.	25996660	Google plain, Web of Science	Terms listed. No line by line. Fields searched not reported	Not reported	Not reported. p745 Responsibilty for search given to each working group	Not reported	Internal Medicine
Systematic review of prognostic factors for mortality in dogs with immune-mediated hemolytic anemia.	Swann JW, Skelly BJ.	J Vet Intern Med. 2015 Jan;29(1):7-13. DOI: 10.1111/jvim.12514. Epub 2015 Jan 13. Review.	25586014	CAB Abs, PubMed, Web of Science	Terms listed. No line by line. Fields searched not reported	Not reported	Not reported	Not reported	Internal Medicine
Informing web-based communication curricula in veterinary education: a systematic review of web-based methods used for teaching and assessing clinical communication in medical education.	Artemiou E, Adams CL, Toews L, Violato C, Coe JB.	J Vet Med Educ. 2014 Spring;41(1):44-54. DOI: 10.3138/jvme.0913-126R. Review.	24418922	CAB Abs, ERIC, MEDLINE, Scopus	Line by line for MEDLINE	Not reported	Librarian	Assisted, but role not specified.	Education
Cats and Toxoplasma gondii: a systematic review and meta-analysis in Iran.	Rahimi MT, Daryani A, Sarvi S, Shokri A, Ahmadpour E, Teshnizi SH, Mizani A, Sharif M.	Onderstepoort J Vet Res. 2015 Apr 30;82(1):823. DOI: 10.4102/ojvr.v82i1.823.	26017063	EBSCO, Google Scholar, PubMed, Science Direct, Scopus. Persian DB: Magiran, Irandoc, IranMedex, Scientific Information Database	Terms listed. No line by line. Fields searched not reported	"dissertations & all proceedings of national parasitology congresses held in Iran". No specific resources listed	Not reported	Not reported	Research
A meta-analysis comparing the effect of PCV2 vaccines on average daily weight gain and mortality rate in pigs from weaning to slaughter.	Kristensen CS, Baadsgaard NP, Toft N.	Prev Vet Med. 2011 Mar 1;98(4):250-8. DOI: 10.1016/j.prevetmed.2010.11.015. Epub 2011 Jan 15. Review.	21239076	Agricola, Agris, Biological & Agricultural Index, BIOSIS, CAB, Diss Abs, Inside Conferences, MEDLINE, Pascal, SciSearch	Not reported	Not reported	Librarian	Assisted, but role not specified.	Public Health
Meta-analysis on the efficacy of foot-and-mouth disease emergency vaccination.	Halasa T, Boklund A, Cox S, Enoe C.	Prev Vet Med. 2011 Jan 1;98(1):1-9. DOI: 10.1016/j.prevetmed.2010.08.005. Review.	20869130	Google Scholar, PubMed	Terms listed. No line by line. Fields searched not reported	"Symposium papers & unpublished studies considered". No details of how located.	Not reported	Not reported	Public Health
A mixed treatment comparison meta-analysis of antibiotic treatments for bovine respiratory disease.	O'Connor AM, Coetzee JF, da Silva N, Wang C.	Prev Vet Med. 2013 Jun 1;110(2):77-87. DOI: 10.1016/j.prevetmed.2012.11.025. Epub 2012 Dec 28.	23276402	Agricola, CAB Abs, PubMed. Reference lists relevant manuscripts searched	Terms listed. No line by line. Fields searched not reported	Table of contents of Proceedings of American Assoc of Bovine Practitioners & World Assoc for Buiatrics from 1997 to 2012 were hand searched, pharmaceutical company web sites, USFDA website	Not reported	Not reported	Public Health
A systematic review-meta-analysis and meta-regression on the effect of selected competitive exclusion products on Salmonella spp. prevalence and concentration in broiler chickens.	Kerr AK, Farrar AM, Waddell LA, Wilkins W, Wilhelm BJ, Bucher O, Wills RW, Bailey RH, Varga C, McEwen SA, RajiÄ‡ A.	Prev Vet Med. 2013 Aug 1;111(1-2):112-25. DOI: 10.1016/j.prevetmed.2013.04.005. Epub 2013 May 31. Review.	23731553	Agricola, CAB Abs, Current Contents. Global Health, PubMed, Scopus	Terms listed. No line by line. Fields searched not reported	Not reported	Not reported	Designed search methodology.	Public Health
Diseases at the livestock-wildlife interface: status, challenges, and opportunities in the United States.	Miller RS, Farnsworth ML, Malmberg JL.	Prev Vet Med. 2013 Jun 1;110(2):119-32. DOI: 10.1016/j.prevetmed.2012.11.021. Epub 2012 Dec 14. Review.	23254245	Scopus (Figure 1)	Terms listed. No line by line. Fields searched not reported	Not reported	Not reported	Assisted, but role not specified.	Public Health
A systematic review and meta-analysis of the proportion of dogs surrendered for dog-related and owner-related reasons.	Lambert K, Coe J, Niel L, Dewey C, Sargeant JM.	Prev Vet Med. 2015 Jan 1;118(1):148-60. DOI: 10.1016/j.prevetmed.2014.11.002. Epub 2014 Nov 8. Review.	25466216	CAB Direct, MEDLINE, PsycINFO, Scopus only reported in 2014 Coe study (stated re-used strategy). No databases reported this study.	Terms listed. No line by line in either study. Re-used strategy fm Coe 2014 scoping review where some terms listed.	p149 of this study states reference lists of reviews & commentaries from 2014 Coe review were searched for unpublished studies. 2014 study searched Google, Scopus for grey literature, but specific sources not noted in either study	Not reported	Designed search methodology.	Public Health
A scoping review of the evidence for public health risks of three emerging potentially zoonotic viruses: hepatitis E virus, norovirus, and rotavirus.	Wilhelm B, Waddell L, Greig J, RajiÄ‡ A, Houde A, McEwen SA.	Prev Vet Med. 2015 Apr 1;119(1-2):61-79. DOI: 10.1016/j.prevetmed.2015.01.015. Epub 2015 Jan 24. Review.	25681862	Agricola, Agris, CAB Abs, Pubmed, Scopus. Google & Yahoo internet search	Terms listed. No line by line. Fields searched not reported	Proceedings prev 5 years: European Assoc for the Study of the Liver; European Congress of Clinical Microbiology & Infectious Diseases, World Conference on Infectious Diseases, IDWeek Reference	Librarian	Assisted, but role not specified.	Public Health
Prevalence and concentration of Escherichia coli O157 in different seasons and cattle types processed in North America: A systematic review and meta-analysis of published research.	Ekong PS, Sanderson MW, Cernicchiaro N.	Prev Vet Med. 2015 Sep 1;121(1-2):74-85. DOI: 10.1016/j.prevetmed.2015.06.019. Epub 2015 Jun 27.	26153554	Agricola, CAB Abs, Food Science & Technology Abs, Pubmed	Terms listed. No line by line. Fields searched not reported	Not reported	Not reported	Not reported	Public Health
Comparing capture-recapture methods for estimation of the size of small and medium-sized populations using empirical data on commercial turkey farms in Canada.	El Allaki F, Christensen J, ValliÃ¨res A.	Prev Vet Med. 2015 Jun 1;120(1):86-95. DOI: 10.1016/j.prevetmed.2014.12.004. Epub 2014 Dec 15.	25542525	Scopus	Full line by line in Supplementary Data file.	Not reported	Not reported	Not reported	Public Health
Oral administration of antimicrobials increase antimicrobial resistance in E. coli from chicken--a systematic review.	Simoneit C, Burow E, Tenhagen BA, KÃ¤sbohrer A.	Prev Vet Med. 2015 Jan 1;118(1):1-7. DOI: 10.1016/j.prevetmed.2014.11.010. Epub 2014 Nov 20. Review.	25433717	DIMDI=Deutsches Institut für Medizinische Dokumentation und Information, PubMed, Scopus, WOS	Terms listed. No line by line. Fields searched not reported	ProQuest LLC for dissertations, theses	Librarian	Assisted, but role not specified.	Public Health
A systematic review of studies performing the hypo-osmotic swelling test to evaluate the quality of canine spermatozoa.	Karger S, Arlt S, Haimerl P, Heuwieser W.	Reprod Domest Anim. 2014 Feb;49(1):1-6. DOI: 10.1111/rda.12216. Epub 2013 Aug 9. Review.	23931704	CAB Abs, PubMed	Terms listed. No line by line. States "subject headings searched" but did not report if MeSH or CAB headings	Not reported	Affiliated	Assisted, but role not specified.	Reproduction
Impact of probiotic administration on the health and fecal microbiota of young calves: a meta-analysis of randomized controlled trials of lactic acid bacteria.	Signorini ML, Soto LP, Zbrun MV, Sequeira GJ, Rosmini MR, Frizzo LS.	Res Vet Sci. 2012 Aug;93(1):250-8. DOI: 10.1016/j.rvsc.2011.05.001. Epub 2011 May 26.	21620428	Scopus, PubMed	Terms listed. No line by line. Fields searched not reported	Not reported	Not reported	Not reported	Research
Efficacy of bovine viral diarrhea virus vaccination to prevent reproductive disease: a meta-analysis.	Newcomer BW, Walz PH, Givens MD, Wilson AE.	Theriogenology. 2015 Feb;83(3):360-365.e1. DOI: 10.1016/j.theriogenology.2014.09.028. Epub 2014 Oct 2.	25447148	CAB Abs, National Agricultural Library Catalog, PubMed, Web of Science	Terms listed. No line by line. Fields searched not reported	Not reported	Not reported	Not reported	Reproduction
A systematic review of the comparative epidemiology of avian and human influenza A H5N1 and H7N9 - lessons and unanswered questions.	Bui C, Bethmont A, Chughtai AA, Gardner L, Sarkar S, Hassan S, Seale H, MacIntyre CR.	Transbound Emerg Dis. 2015 Jan 29. DOI: 10.1111/tbed.12327. [Epub ahead of print]	25644240	BIOSIS, Google Scholar	Terms listed. No line by line. Fields searched not reported	Not reported	Not reported	Not reported	Internal Medicine
A systematic review of sevoflurane and isoflurane minimum alveolar concentration in domestic cats.	Shaughnessy MR, Hofmeister EH.	Vet Anaesth Analg. 2014 Jan;41(1):1-13. DOI: 10.1111/vaa.12083. Epub 2013 Sep 10. Review.	24034181	CAB Abs, Google Scholar, PubMed	Terms listed. No line by line. Fields searched not reported	Not reported	Not reported	Not reported	Surgery & Anesthesiology
Evidence-based effectiveness of vaccination against Mannheimia haemolytica, Pasteurella multocida, and Histophilus somni in feedlot cattle for mitigating the incidence and effect of bovine respiratory disease complex.	Larson RL, Step DL.	Vet Clin North Am Food Anim Pract. 2012 Mar;28(1):97-106, 106e1-7, ix. DOI: 10.1016/j.cvfa.2011.12.005. Review.	22374120	Biological Abstracts, CAB Abs, PubMed	Terms listed. No line by line. Fields searched not reported	Not reported	Not reported	Not reported	Food Animal Medicine
Systematic review: what is the best antibiotic treatment for Staphylococcus aureus intramammary infection of lactating cows in North America?	Roy JP, Keefe G.	Vet Clin North Am Food Anim Pract. 2012 Mar;28(1):39-50, viii. DOI: 10.1016/j.cvfa.2011.12.004. Epub 2012 Jan 4. Review.	22374116	CAB Abs, MEDLINE, PubMed	Terms listed. No line by line. Fields searched not reported	Not reported	Author	Designed search methodology	Food Animal Medicine
A systematic review of bovine respiratory disease diagnosis focused on diagnostic confirmation, early detection, and prediction of unfavorable outcomes in feedlot cattle.	Wolfger B, Timsit E, White BJ, Orsel K.	Vet Clin North Am Food Anim Pract. 2015 Nov;31(3):351-65, v-vi. DOI: 10.1016/j.cvfa.2015.05.005. Epub 2015 Jul 22. Review.	26210764	CAB Abs, PubMed	Terms listed. No line by line. Fields searched not reported	Excluded as noted in Limits	Not reported	Not reported	Food Animal Medicine
The effectiveness of systemic antimicrobial treatment in canine superficial and deep pyoderma: a systematic review.	Summers JF, Brodbelt DC, Forsythe PJ, Loeffler A, Hendricks A.	Vet Dermatol. 2012 Aug;23(4):305-29, e61. DOI: 10.1111/j.1365-3164.2012.01050.x. Epub 2012 Jun 27. Review.	22734856	CAB Abs, PubMed	Terms listed. No line by line. Fields searched not reported	Hand search of veterinary dermatology conferences ESVD, ECVD, AAVD, ACVD, NAVDF, WCVD.	Author	Designed search methodology	Dermatology
A systematic review of randomized controlled trials for prevention or treatment of atopic dermatitis in dogs: 2008-2011 update.	Olivry T, Bizikova P.	Vet Dermatol. 2013 Feb;24(1):97-117.e25-6. DOI: 10.1111/j.1365-3164.2012.01088.x. Review.	23331686	CAB Abs, PubMed, Web of Science	Terms listed. No line by line. Fields searched not reported	World Congress Vet Derm; European Soc Vet Derm; European College Vet Derm; N Am Vet Derm Forum	Author	Designed search methodology	Dermatology
Frequency of equine laminitis: a systematic review with quality appraisal of published evidence.	Wylie CE, Collins SN, Verheyen KL, Richard Newton J.	Vet J. 2011 Sep;189(3):248-56. DOI: 10.1016/j.tvjl.2011.04.014. Epub 2011 Jun 12. Review.	21665498	CAB, IVIS, PubMed	Terms listed. No line by line. Fields searched not reported	Am Assoc Equine Prac & Brit Equine Vet Assoc & Europ Vet Assoc.	Not reported	Not reported	Internal Medicine
Does the taking of biopsies affect the metastatic potential of tumours? A systematic review of reports on veterinary and human cases and animal models.	Klopfleisch R, Sperling C, Kershaw O, Gruber AD.	Vet J. 2011 Nov;190(2):e31-42. DOI: 10.1016/j.tvjl.2011.04.010. Epub 2011 Jul 1. Review.	21723757	Google plain, PubMed	Terms listed. No line by line. Fields searched not reported	Not reported	Not reported	Not reported	Internal Medicine
The diagnostic criteria used in bovine bacterial endocarditis: a meta-analysis of 460 published cases from 1973 to 2011.	Buczinski S, Tsuka T, Tharwat M.	Vet J. 2012 Aug;193(2):349-57. DOI: 10.1016/j.tvjl.2012.02.012. Epub 2012 Jun 19. Review.	22717780	CAB Abs, MEDLINE, PubMed Central.	Terms listed. No line by line. Fields searched not reported	Proceedings as noted in Contact Researchers section. No specifics reported.	Not reported	Not reported	Internal Medicine
The methodological quality of systematic reviews of animal studies in dentistry.	Faggion CM Jr, Listl S, Giannakopoulos NN.	Vet J. 2012 May;192(2):140-7. DOI: 10.1016/j.tvjl.2011.08.006. Epub 2011 Sep 15. Review.	21924652	Google Scholar, LILACS, PubMed	Terms listed with field code systematic[sb]. No other field codes reported. No line by line	OpenSIGLE to search for "grey literature". Details of specific grey literature not reported.	Author	Designed search methodology	Internal Medicine
Risk factors for equine laminitis: a systematic review with quality appraisal of published evidence.	Wylie CE, Collins SN, Verheyen KL, Newton JR.	Vet J. 2012 Jul;193(1):58-66. DOI: 10.1016/j.tvjl.2011.10.020. Epub 2011 Nov 21. Review.	22104504	CAB Abs, MEDLINE	Terms listed. No line by line. Fields searched not reported.	IVIS searched for proceedings: AAEP, BEVA, EVCV, WEVA	Not reported	Not reported	Internal Medicine
Effects of shortening the dry period of dairy cows on milk production, energy balance, health, and fertility: a systematic review.	van Knegsel AT, van der Drift SG, Cermakova J, Kemp B.	Vet J. 2013 Dec;198(3):707-13. DOI: 10.1016/j.tvjl.2013.10.005. Epub 2013 Oct 11. Review.	24238794	Google Scholar, PubMed, Scopus	Terms listed. No line by line. Fields searched not reported.	Not reported	Not reported	Not reported	Internal Medicine
Systematic review of feline diabetic remission: separating fact from opinion.	Gostelow R, Forcada Y, Graves T, Church D, Niessen S.	Vet J. 2014 Nov;202(2):208-21. DOI: 10.1016/j.tvjl.2014.08.014. Epub 2014 Aug 19. Review.	25312717	CAB Direct, PubMed, Web of Science	Terms listed. No line by line. Fields searched not reported.	Not reported	Not reported	Not reported	Internal Medicine
Systematic review of ground reaction force measurements in cats.	Schnabl E, Bockstahler B.	Vet J. 2015 Oct;206(1):83-90. DOI: 10.1016/j.tvjl.2015.05.017. Epub 2015 May 27.	26118478	PubMed/MEDLINE [exactly as reported], Scopus	Terms listed. No line by line. Fields searched not reported.	Not reported	Not reported	Not reported	Internal Medicine
Effect of antibiotic treatment in canine and feline urinary tract infections: a systematic review.	Jessen LR, Sorensen TM, Bjornvad CR, Nielsen SS, Guardabassi L.	Vet J. 2015 Mar;203(3):270-7. DOI: 10.1016/j.tvjl.2014.12.004. Epub 2014 Dec 19. Review.	25634080	Agricola, Agris, CAB Abs, EMBASE, International Pharmaceutical Abs, PubMed, MEDLINE (OVID), Web of Science Core Collection	Terms listed. No line by line. Fields searched not reported.	Not reported	Not reported	Not reported	Internal Medicine
A systematic review of animal based indicators of sheep welfare on farm, at market and during transport, and qualitative appraisal of their validity and feasibility for use in UK abattoirs.	Llonch P, King EM, Clarke KA, Downes JM, Green LE.	Vet J. 2015 Dec;206(3):289-97. DOI: 10.1016/j.tvjl.2015.10.019. Epub 2015 Oct 22.	26598787	PubMed, Science Direct, Scopus, Web of Knowledge	Terms listed. Searched in titles, abstracts, keywords. No line by line	Conference proceedings, but no specifics reported.	Not reported	Not reported	Internal Medicine
Meta-analysis of the performance variation in broilers experimentally challenged by Eimeria spp.	Kipper M, Andretta I, Lehnen CR, Lovatto PA, Monteiro SG.	Vet Parasitol. 2013 Sep 1;196(1-2):77-84. DOI: 10.1016/j.vetpar.2013.01.013. Epub 2013 Jan 24.	23398987	Google Scholar, High Wire, Scielo, Science Direct, Scopus	Not reported.	"only data from published studies were selected". No other details provided.	Not reported	Not reported	Parasitology
A systematic review and meta-analysis of the factors associated with Leishmania infantum infection in dogs in Brazil.	Belo VS, Struchiner CJ, Werneck GL, Barbosa DS, de Oliveira RB, Neto RG, da Silva ES.	Vet Parasitol. 2013 Jul 1;195(1-2):1-13. DOI: 10.1016/j.vetpar.2013.03.010. Epub 2013 Mar 21. Review.	23561325	Google Scholar, LILACs, PubMed	Terms listed. No line by line. Fields searched not reported.	CAPES Databank indexes Brasilian theses, dissertations	Author	Designed search methodology	Parasitology
The prevalence of Giardia infection in dogs and cats, a systematic review and meta-analysis of prevalence studies from stool samples.	Bouzid M, Halai K, Jeffreys D, Hunter PR.	Vet Parasitol. 2015 Jan 30;207(3-4):181-202. DOI: 10.1016/j.vetpar.2014.12.011. Epub 2014 Dec 27. Review.	25583357	CAB Abs, MEDLINE (OVID)	Terms listed. Searched MeSH in MEDLINE. No fields specified for CAB Abs search.	Not reported	Not reported	Not reported	Parasitology
A critical review and meta-analysis of the magnitude of the effect of anthelmintic use on stocker calf production parameters in Northern US States.	Baltzell P, Engelken T, O'Connor AM.	Vet Parasitol. 2015 Nov 30;214(1-2):2-11. DOI: 10.1016/j.vetpar.2015.09.019. Epub 2015 Sep 15. Review.	26412143	Agricola, BIOSIS, CAB Abs, PubMed, WorldCat	Terms listed. No line by line. Fields searched not reported.	Not reported	Librarian	Designed search methodology.	Parasitology
Diagnostic accuracy of tests based on radiologic measurements of dogs and cats: a systematic review.	Lamb CR, Nelson JR.	Vet Radiol Ultrasound. 2015 May-Jun;56(3):231-44. DOI: 10.1111/vru.12217. Epub 2014 Oct 22.	25339347	ISI Web of Knowledge	Terms listed. No line by line. Fields searched not reported.	Not reported. Proceedings noted in flow diagram as retrieved by search, but not reported separately.	Affiliated	Assisted, but role not specified.	Radiology
Veterinary homeopathy: systematic review of medical conditions studied by randomised placebo-controlled trials.	Mathie RT, Clausen J.	Vet Rec. 2014 Oct 18;175(15):373-81. DOI: 10.1136/vr.101767. Review.	25324413	AMED, CINAHL, CENTRAL (Cochrane), Embase, Hom-Inform, HomVetCR (Carstens-Stiftung), LILACS, PubMed, Science Citation Index, Scopus.	Search strategy in 2012b Mathie article. Not reported for this article.	Not reported	Not reported	Assisted, but role not specified.	Internal Medicine
A systematic review of the literature describing the efficacy of surgical treatments for canine hip dysplasia (1948-2012).	Bergh MS, Budsberg SC.	Vet Surg. 2014 Jul;43(5):501-6. DOI: 10.1111/j.1532-950X.2014.12208.x. Epub 2014 May 19. Review.	24837650	CAB Abs, MEDLINE, PubMed, Veterinary Information Network	Terms listed. No line by line. Fields searched not reported.	Not reported	Not reported	Not reported	Surgery & Anesthesiology
A systematic review of vaccinations to reduce the shedding of Escherichia coli O157 in the faeces of domestic ruminants.	Snedeker KG, Campbell M, Sargeant JM.	Zoonoses Public Health. 2012 Mar;59(2):126-38. DOI: 10.1111/j.1863-2378.2011.01426.x. Epub 2011 Jul 10. Review.	21824378	Agricola, CAB Abs, PubMed, Scholar's Portal, Web of Science	Terms listed. No line by line. Fields searched not reported.	Theses Canada Portal, Proquest Dissertations, USDA website, Google Scholar internet search, search of US land grant universities for reports. yearly reports, journals or other bulletins	Not reported	Not reported	Public Health
Assessing the existing information on the efficacy of bovine vaccination against Escherichia coli O157:H7--a systematic review and meta-analysis.	Varela NP, Dick P, Wilson J.	Zoonoses Public Health. 2013 Jun;60(4):253-68. DOI: 10.1111/j.1863-2378.2012.01523.x. Epub 2012 Aug 1. Review.	22856462	Agricola, CAB Abs, Google Scholar, PubMed	Terms listed. No line by line. Fields searched not reported.	Not reported	Not reported	Not reported	Public Health
The evidentiary value of challenge trials for three pre-harvest food safety topics: a systematic assessment.	Wisener LV, Sargeant JM, O'Connor AM, Faires MC, Glass-Kaastra SK.	Zoonoses Public Health. 2014 Nov;61(7):449-76. DOI: 10.1111/zph.12083. Epub 2013 Nov 13. Review.	24219101	Agricola EBSCO, Agricola ProQuest, BioMedCentral, CAB Direct, PubMed, Scholar's Portal, Web of Science	Not reported. p451 search terms from 3 listed published SRs re-used in this review. Terms not reported in this SR (must consult 3 listed systematic reviews)	Not reported	Not reported	Not reported	Public Health
The effectiveness of Coxiella burnetii vaccines in occupationally exposed populations: a systematic review and meta-analysis.	O'Neill TJ, Sargeant JM, Poljak Z.	Zoonoses Public Health. 2014 Mar;61(2):81-96. DOI: 10.1111/zph.12054. Epub 2013 May 30. Review.	23721172	Academic OneFile, Agricola, Biomed Central, CAB Direct, CINAHL, Current Research, Dissert Abs, Environ Sci & Pollution Management, Google Scholar, Health & Wellness Resource Centre, MEDLINE, Popline, PubMed, Scirus, WOK BIOSIS & Biol Abs, WOS, Scirus	Not reported.	Used databases listed to find "grey literature, conference abstracts, theses"	Librarian	Assisted, but role not specified.	Public Health
A systematic review and meta-analysis of phase I inactivated vaccines to reduce shedding of Coxiella burnetii from sheep and goats from routes of public health importance.	O'Neill TJ, Sargeant JM, Poljak Z.	Zoonoses Public Health. 2014 Dec;61(8):519-33. DOI: 10.1111/zph.12086. Epub 2013 Nov 19. Review.	24251777	Academic OneFile, Agricola, BioMedCentral, CAB Direct, CINAHL, Current Research@, Dissert Abs, Environmental Sciences & Pollution Management, Google Scholar, Health & Wellness Resource Centre, MEDLINE (via Web of Knowledge), POPLINE, PubMed, Scirus, Web of Knowledge	Not reported. No line by line	"grey literature (e.g. conference abstracts, theses, government publications)"	Not reported	Assisted, but role not specified.	Public Health
The use of direct-fed microbials to reduce shedding of Escherichia coli O157 in beef cattle: a systematic review and meta-analysis.	Wisener LV, Sargeant JM, O'Connor AM, Faires MC, Glass-Kaastra SK.	Zoonoses Public Health. 2015 Mar;62(2):75-89. DOI: 10.1111/zph.12112. Epub 2014 Apr 3. Review.	24751204	Agricola, CAB Abs, PubMed, Web of Science	Terms listed. No line by line. States "search terms applied to all fields except full-text".	Nebraska Beef Reports	Not reported	Not reported	Public Health
Climate variability and the occurrence of human Puumala hantavirus infections in Europe: a systematic review.	Roda Gracia J, Schumann B, Seidler A.	Zoonoses Public Health. 2015 Sep;62(6):465-78. DOI: 10.1111/zph.12175. Epub 2014 Dec 31.	25557350	EMBASE, PubMed, Web of Science	Not reported. No line by line, but terms listed with MeSH field codes, but textwords do not report which fields searched.	p475 Limitations: "not search for grey literature"	Not reported	Assisted, but role not specified.	Public Health
